# Supplementary material for: Metabarcoding by capture using a single COI probe (MCSP) to identify and quantify fish species in ichthyoplankton swarms
Source: PLoS One. 2018 Sep 12;13(9):e0202976. doi: 10.1371/journal.pone.0202976 (PMC6135497; doi:10.1371/journal.pone.0202976)
Supplement: S6 Table — (XLSX) [file pone.0202976.s008.xlsx]

## Sheet: Hash results
hash length in bp	min bit score value used	Number of fragments	Number of fragments assigned	Number of fragments assigned at Species level	Number of fragments assigned at higher level	Number of fragments not assigned	Number of True positive (TP)	Number of False negative (FN)	Number of False positive (FP)	% of fragments assigned at species level	Sensitivity = TP/(TP+FN)	False discovery rate = FP/(TP+FP)
50	80	26048	25961	17703	8258	87	413	31	20	67.963	0.93018	0.0461894
100	160	23828	23827	19106	4721	1	415	29	3	80.183	0.934685	0.00717703
140	230	22052	22052	18406	3646	0	416	28	3	83.4664	0.936937	0.0071599
250	230	17168	17168	15078	2090	0	417	27	2	87.8262	0.939189	0.00477327
No hash	230	444	444	425	19	4	420	24	2	95.7207	0.945946	0.00473934

## Sheet: raw data
		Number of fragments assigned to the species level according to the hashing size
Species	present in the list of 444	50 bp	100 bp	140 bp	250 bp	no hash (full length barcode)
Equulites rivulatus	No	1	0	0	0	0
Halichoeres nebulosus	No	1	0	0	0	0
Pterois volitans	No	1	0	0	0	0
Bathygobius soporator	No	1	0	0	0	0
Cheilopogon cyanopterus	No	1	0	0	0	0
Tanganicodus irsacae	No	1	0	0	0	0
Abudefduf vaigiensis	No	1	0	0	0	0
Xenolepidichthys dalgleishi	No	1	0	0	0	0
Galaxias platei	No	1	0	0	0	0
Harengula thrissina	No	1	0	0	0	0
Leporinus cf. obtusidens B GSAS-2007	No	1	0	0	0	0
Hyphessobrycon itaparicensis	No	1	0	0	0	0
Ituglanis boitata	No	1	0	0	0	0
Centrodoras hasemani	No	1	0	0	0	0
Pteronotropis signipinnis	No	1	0	0	0	0
Ptychocheilus lucius	No	1	0	0	0	0
Notopterus notopterus	No	1	0	0	0	0
Icelinus fimbriatus	No	2	0	0	0	0
Astyanax lacustris	No	0	3	3	0	0
Ceratobranchia sp. MNHG2731043-15230	No	5	10	14	22	1
Pimelodella sp. CGD-2016	No	45	52	52	44	1
Odontesthes bonariensis	YES	0	0	0	0	0
Poecilia reticulata	YES	0	0	0	0	0
Poecilia velifera	YES	0	0	0	0	0
Oreochromis urolepis	YES	0	0	0	0	0
Astronotus ocellatus	YES	0	0	0	0	0
Leporinus agassizi	YES	0	0	0	0	0
Brycon hilarii	YES	0	0	0	0	0
Paracheirodon innesi	YES	0	0	0	0	0
Bryconamericus brevirostris	YES	0	0	0	0	0
Ceratobranchia sp. MNHG2731040-15224	YES	0	0	0	0	0
Creagrutus changae	YES	0	0	0	0	0
Creagrutus pila	YES	0	0	0	0	0
Serrasalmus spilopleura	YES	0	0	0	0	0
Gymnotus carapo	YES	0	0	0	0	0
Pterygoplichthys ambrosettii	YES	0	0	0	0	0
Pterygoplichthys pardalis	YES	0	0	0	0	0
Farlowella nattereri	YES	0	0	0	0	0
Pimelodella gracilis	YES	0	0	0	0	0
Probe-PIMELODELLAsp 51	YES	0	0	0	0	0
Probe-P punctifer 70	YES	0	0	0	0	0
Probe-O niger 134	YES	0	0	0	0	0
Probe-P pinirampu 62	YES	0	0	0	0	0
Oreochromis mossambicus	YES	0	0	0	0	0
Oreochromis mossambicus	YES	0	0	0	0	0
Archocentrus nigrofasciatus	YES	0	0	0	0	1
Hypostomus plecostomus	YES	0	0	0	0	1
Carassius auratus	YES	1	0	0	0	1
Astyanax bimaculatus	YES	0	1	1	1	1
Pterygoplichthys disjunctivus	YES	0	2	2	2	1
Cetopsis coecutiens	YES	0	2	2	2	1
Geophagus proximus	YES	2	2	2	2	1
Apareiodon sp. ACY-GLJ	YES	2	2	2	2	1
Cetopsis candiru	YES	2	2	2	2	1
Hyphessobrycon anisitsi	YES	1	1	1	3	1
Hypoptopoma inexspectatum	YES	3	3	3	3	1
Rineloricaria parva	YES	3	3	3	3	1
Hypophthalmus marginatus	YES	2	2	2	4	1
Piaractus brachypomus	YES	3	4	4	4	1
Agamyxis pectinifrons	YES	3	5	5	5	1
Astyanax asuncionensis	YES	5	5	5	5	1
Bryconamericus rubropictus	YES	0	0	4	6	1
Cichla piquiti	YES	5	8	8	8	1
Astyanax fasciatus	YES	7	8	8	8	1
Knodus heteresthes	YES	4	10	10	10	1
Prochilodus nigricans	YES	7	7	7	11	1
Astyanax festae	YES	11	11	11	11	1
Mugil curema	YES	5	10	12	12	1
Piaractus mesopotamicus	YES	6	11	12	12	1
Leporinus obtusidens	YES	8	11	11	13	1
Brycon cephalus	YES	5	10	14	14	1
Ammocryptocharax elegans	YES	3	11	14	14	1
Lepthoplosternum pectorale	YES	12	14	14	14	1
Plagioscion auratus	YES	6	12	16	17	1
Knodus orteguasae	YES	9	17	17	17	1
Tilapia rendalli	YES	12	17	19	19	1
Semaprochilodus insignis	YES	7	10	14	20	1
Knodus moenkhausii	YES	38	35	31	20	1
Prochilodus lineatus	YES	15	21	21	21	1
Nantis indefessus	YES	9	14	18	22	1
Microphilypnus sp. 13LB53	YES	11	16	20	23	1
Brycon melanopterus	YES	12	19	23	23	1
Oxyropsis carinata	YES	15	23	23	23	1
Agamyxis albomaculatus	YES	6	11	15	24	1
Pseudoplatystoma fasciatum	YES	6	10	14	25	1
Porotergus gymnotus	YES	28	31	31	25	1
Apteronotus bonapartii	YES	18	34	36	25	1
Sternarchogiton nattereri	YES	27	38	36	25	1
Platyurosternarchus macrostomus	YES	26	39	36	25	1
Sternarchogiton preto	YES	38	39	36	25	1
Adontosternarchus clarkae	YES	33	40	36	25	1
Sternarchorhynchus mormyrus	YES	37	40	36	25	1
Parapteronotus hasemani	YES	38	40	36	25	1
Sternarchogiton porcinum	YES	38	40	36	25	1
Compsaraia samueli	YES	39	40	36	25	1
Adontosternarchus nebulosus	YES	40	40	36	25	1
Adontosternarchus balaenops	YES	41	40	36	25	1
Sternarchorhynchus oxyrhynchus	YES	42	40	36	25	1
Orthosternarchus tamandua	YES	43	40	36	25	1
Porotergus gimbeli	YES	43	40	36	25	1
Sternarchorhamphus muelleri	YES	43	40	36	25	1
Sternopygus macrurus	YES	44	40	36	25	1
Gambusia holbrooki	YES	1	11	15	26	1
Hypophthalmichthys molitrix	YES	33	28	23	26	1
Heros severus	YES	21	27	27	27	1
Hemibrycon beni	YES	12	22	26	28	1
Bryconamericus exodon	YES	10	20	27	28	1
Hemibrycon jelskii	YES	11	23	28	28	1
Bryconamericus caucanus	YES	28	36	36	28	1
Hemibrycon jabonero	YES	30	36	36	28	1
Hemibrycon huambonicus	YES	19	36	39	28	1
Knodus hypopterus	YES	32	39	39	28	1
Bryconamericus thomasi	YES	22	41	39	28	1
Bryconamericus peruanus	YES	40	41	39	28	1
Ceratobranchia obtusirostris	YES	41	42	39	28	1
Knodus megalops	YES	39	43	39	28	1
Knodus smithi	YES	39	43	39	28	1
Creagrutus occidaneus	YES	40	43	39	28	1
Rhinobrycon negrensis	YES	41	43	39	28	1
Creagrutus barrigai	YES	42	43	39	28	1
Creagrutus beni	YES	42	43	39	28	1
Hemibrycon helleri	YES	42	43	39	28	1
Chrysobrycon myersi	YES	43	43	39	28	1
Acestrorhynchus pantaneiro	YES	44	43	39	28	1
Tyttocharax tambopatensis	YES	44	43	39	28	1
Xenurobrycon polyancistrus	YES	45	43	39	28	1
Bryconops caudomaculatus	YES	45	43	39	28	1
Xenurobrycon heterodon	YES	46	43	39	28	1
Acrobrycon ipanquianus	YES	46	43	39	28	1
Attonitus ephimeros	YES	46	43	39	28	1
Attonitus irisae	YES	46	43	39	28	1
Rineloricaria lanceolata	YES	46	43	39	28	1
Bryconamericus pachacuti	YES	47	43	39	28	1
Schizodon borellii	YES	5	10	14	29	1
Psectrogaster amazonica	YES	41	44	40	29	1
Otocinclus hoppei	YES	42	44	40	29	1
Otocinclus vestitus	YES	42	44	40	29	1
Hydrolycus scomberoides	YES	43	44	40	29	1
Potamorhina latior	YES	43	44	40	29	1
Pellona castelnaeana	YES	44	44	40	29	1
Curimatella meyeri	YES	44	44	40	29	1
Potamorhina altamazonica	YES	44	44	40	29	1
Otocinclus mariae	YES	46	44	40	29	1
Myloplus rubripinnis	YES	47	44	40	29	1
Roeboides myersii	YES	49	44	40	29	1
Hemiodus microlepis	YES	49	44	40	29	1
Myleus schomburgkii	YES	49	44	40	29	1
Triportheus elongatus	YES	49	44	40	29	1
Cichla monoculus	YES	13	24	29	30	1
Electrophorus electricus	YES	50	45	41	30	1
Hypophthalmus edentatus	YES	10	18	22	31	1
Rhinodoras boehlkei	YES	18	23	27	31	1
Cyprinus carpio	YES	21	35	35	31	1
Andinoacara rivulatus	YES	12	17	21	32	1
Galeocharax humeralis	YES	10	18	22	32	1
Pterobunocephalus depressus	YES	17	30	33	33	1
Plagioscion squamosissimus	YES	23	40	40	33	1
Gymnotus tigre	YES	53	48	44	33	1
Farlowella smithi	YES	13	19	23	34	1
Farlowella oxyrryncha	YES	14	19	23	34	1
Hypostomus carinatus	YES	15	31	34	34	1
Hypodoras forficulatus	YES	49	49	45	34	1
Mesonauta festivus	YES	50	49	45	34	1
Tahuantinsuyoa macantzatza	YES	52	49	45	34	1
Mikrogeophagus altispinosus	YES	54	49	45	34	1
Apareiodon affinis	YES	54	49	45	34	1
Gymnotus chaviro	YES	7	27	32	35	1
Hypoptopoma incognitum	YES	29	39	41	35	1
Trachydoras paraguayensis	YES	47	50	46	35	1
Aequidens diadema	YES	48	50	46	35	1
Bujurquina vittata	YES	51	50	46	35	1
Hypselecara temporalis	YES	52	50	46	35	1
Parastegophilus maculatus	YES	52	50	46	35	1
Apistogramma bitaeniata	YES	55	50	46	35	1
Geophagus steindachneri	YES	55	50	46	35	1
Pterygoplichthys anisitsi	YES	13	21	25	36	1
Sternarchella terminalis	YES	11	27	32	36	1
Steindachnerina brevipinna	YES	24	37	43	36	1
Oxydoras kneri	YES	39	49	47	36	1
Hemidoras stenopeltis	YES	46	50	47	36	1
Pimelodus albicans	YES	38	51	47	36	1
Rhoadsia altipinna	YES	56	51	47	36	1
Moenkhausia sanctaefilomenae	YES	11	20	28	37	1
Hassar orestis	YES	44	51	48	37	1
Leptodoras linnelli	YES	50	52	48	37	1
Erythrinus erythrinus	YES	54	52	48	37	1
Catathyridium jenynsii	YES	55	52	48	37	1
Hypoclinemus mentalis	YES	55	52	48	37	1
Lasiancistrus schomburgkii	YES	56	52	48	37	1
Apistogramma linkei	YES	57	52	48	37	1
Moenkhausia oligolepis	YES	57	52	48	37	1
Hoplerythrinus unitaeniatus	YES	57	52	48	37	1
Hoplosternum littorale	YES	57	52	48	37	1
Opsodoras morei	YES	23	32	36	38	1
Hemidoras morrisi	YES	24	32	36	38	1
Loricaria cataphracta	YES	24	37	41	38	1
Leptodoras acipenserinus	YES	16	33	42	38	1
Leptodoras cataniai	YES	19	34	42	38	1
Serrapinnus calliurus	YES	27	43	44	38	1
Platydoras costatus	YES	31	42	46	38	1
Platydoras hancockii	YES	38	43	47	38	1
Centrodoras brachiatus	YES	42	48	49	38	1
Megalodoras uranoscopus	YES	43	49	49	38	1
Trachydoras brevis	YES	48	50	49	38	1
Ossancora punctata	YES	39	51	49	38	1
Leporinus friderici	YES	35	52	49	38	1
Hassar affinis	YES	50	52	49	38	1
Pterodoras granulosus	YES	44	53	49	38	1
Nemadoras humeralis	YES	48	53	49	38	1
Leptodoras juruensis	YES	49	53	49	38	1
Nemadoras hemipeltis	YES	49	53	49	38	1
Leptodoras myersi	YES	50	53	49	38	1
Trachydoras steindachneri	YES	50	53	49	38	1
Nemadoras trimaculatus	YES	51	53	49	38	1
Ossancora fimbriata	YES	51	53	49	38	1
Trachydoras nattereri	YES	51	53	49	38	1
Ageneiosus ucayalensis	YES	52	53	49	38	1
Astrodoras asterifrons	YES	52	53	49	38	1
Pseudepapterus hasemani	YES	53	53	49	38	1
Ossancora asterophysa	YES	53	53	49	38	1
Pseudobunocephalus rugosus	YES	54	53	49	38	1
Amblydoras affinis	YES	54	53	49	38	1
Leporinus trifasciatus	YES	55	53	49	38	1
Bunocephalus verrucosus	YES	55	53	49	38	1
Anadoras weddellii	YES	55	53	49	38	1
Leptodoras copei	YES	55	53	49	38	1
Nemadoras elongatus	YES	55	53	49	38	1
Anadoras grypus	YES	56	53	49	38	1
Leporinus striatus	YES	57	53	49	38	1
Acanthodoras cataphractus	YES	57	53	49	38	1
Physopyxis lyra	YES	57	53	49	38	1
Thalassophryne amazonica	YES	58	53	49	38	1
Abramites hypselonotus	YES	58	53	49	38	1
Liosomadoras oncinus	YES	58	53	49	38	1
Physopyxis ananas	YES	58	53	49	38	1
Laemolyta proxima	YES	5	12	16	39	1
Rhytiodus argenteofuscus	YES	12	22	30	39	1
Astyanax eigenmanniorum	YES	12	25	33	39	1
Serrasalmus marginatus	YES	17	30	34	39	1
Rhamdia quelen	YES	11	29	36	39	1
Pygocentrus nattereri	YES	17	29	37	39	1
Astronotus crassipinnis	YES	22	37	39	39	1
Oxyropsis wrightiana	YES	27	39	39	39	1
Rhytiodus microlepis	YES	22	33	40	39	1
Cyphocharax platanus	YES	22	39	43	39	1
Platydoras armatulus	YES	21	34	47	39	1
Astyanax abramis	YES	31	51	50	39	1
Cichlasoma dimerus	YES	44	51	50	39	1
Leporinus fasciatus	YES	41	52	50	39	1
Pimelodus maculatus	YES	41	53	50	39	1
Leporinus bleheri	YES	41	54	50	39	1
Chilodus fritillus	YES	44	54	50	39	1
Leporinus desmotes	YES	51	54	50	39	1
Dormitator latifrons	YES	52	54	50	39	1
Chilodus punctatus	YES	52	54	50	39	1
Caenotropus mestomorgmatos	YES	53	54	50	39	1
Curimatella dorsalis	YES	53	54	50	39	1
Corydoras elegans	YES	53	54	50	39	1
Leporinus macrocephalus	YES	54	54	50	39	1
Odontostilbe pequira	YES	55	54	50	39	1
Leporellus vittatus	YES	56	54	50	39	1
Auchenipterichthys longimanus	YES	56	54	50	39	1
Chaetobranchus semifasciatus	YES	57	54	50	39	1
Charax stenopterus	YES	57	54	50	39	1
Amaralia hypsiura	YES	57	54	50	39	1
Eleotris picta	YES	58	54	50	39	1
Gobiomorus maculatus	YES	58	54	50	39	1
Crenicichla vittata	YES	58	54	50	39	1
Anostomus ternetzi	YES	58	54	50	39	1
Hyphessobrycon megalopterus	YES	58	54	50	39	1
Caenotropus labyrinthicus	YES	58	54	50	39	1
Gymnotus inaequilabiatus	YES	58	54	50	39	1
Heros efasciatus	YES	59	54	50	39	1
Pseudanos trimaculatus	YES	59	54	50	39	1
Bunocephalus coracoideus	YES	59	54	50	39	1
Oligosarcus jenynsii	YES	13	34	43	40	1
Serrasalmus rhombeus	YES	24	42	47	40	1
Salminus hilarii	YES	42	51	51	40	1
Gambusia affinis	YES	48	53	51	40	1
Salminus brasiliensis	YES	49	53	51	40	1
Jupiaba acanthogaster	YES	52	54	51	40	1
Corydoras sterbai	YES	51	55	51	40	1
Hasemania sp. BOLD:AAO6055	YES	55	55	51	40	1
Salminus affinis	YES	56	55	51	40	1
Cyphocharax festivus	YES	56	55	51	40	1
Pseudostegophilus nemurus	YES	57	55	51	40	1
Eigenmannia humboldtii	YES	58	55	51	40	1
Aphyocharax dentatus	YES	59	55	51	40	1
Hyphessobrycon eques	YES	59	55	51	40	1
Hypoptopoma bilobatum	YES	59	55	51	40	1
Aphyocharax anisitsi	YES	60	55	51	40	1
Dianema longibarbis	YES	60	55	51	40	1
Osteoglossum bicirrhosum	YES	60	55	51	40	1
Bryconamericus iheringii	YES	12	25	38	41	1
Pterygoplichthys gibbiceps	YES	17	36	40	41	1
Xiphophorus hellerii	YES	22	39	43	41	1
Serrasalmus maculatus	YES	23	43	46	41	1
Corydoras paleatus	YES	26	45	48	41	1
Mugil cephalus	YES	27	48	48	41	1
Aequidens tetramerus	YES	29	46	49	41	1
Cichlasoma bimaculatum	YES	30	46	49	41	1
Eigenmannia virescens	YES	30	46	49	41	1
Corydoras nattereri	YES	43	49	49	41	1
Laemolyta garmani	YES	30	50	50	41	1
Gerres cinereus	YES	33	47	51	41	1
Triportheus nematurus	YES	37	49	51	41	1
Salmo trutta	YES	59	55	51	41	1
Bryconamericus stramineus	YES	20	42	52	41	1
Schizodon fasciatus	YES	31	47	52	41	1
Brachyhypopomus beebei	YES	32	47	52	41	1
Rhinodoras dorbignyi	YES	48	51	52	41	1
Laemolyta taeniata	YES	40	54	52	41	1
Salvelinus fontinalis	YES	52	54	52	41	1
Rhamphichthys rostratus	YES	43	55	52	41	1
Hoplias malabaricus	YES	46	55	52	41	1
Xiphophorus maculatus	YES	48	55	52	41	1
Auchenipterus nigripinnis	YES	49	55	52	41	1
Eigenmannia macrops	YES	50	55	52	41	1
Auchenipterus osteomystax	YES	52	55	52	41	1
Crenicichla lepidota	YES	41	56	52	41	1
Serrapinnus piaba	YES	43	56	52	41	1
Eigenmannia trilineata	YES	44	56	52	41	1
Pseudoplatystoma corruscans	YES	44	56	52	41	1
Sternarchorhynchus hagedornae	YES	47	56	52	41	1
Harttia sp. BOLD:AAI2036	YES	48	56	52	41	1
Pimelodus pictus	YES	48	56	52	41	1
Oncorhynchus mykiss	YES	51	56	52	41	1
Ancistrus cirrhosus	YES	51	56	52	41	1
Loricariichthys platymetopon	YES	52	56	52	41	1
Serrapinnus kriegi	YES	54	56	52	41	1
Characidium zebra	YES	54	56	52	41	1
Pimelodella lateristriga	YES	54	56	52	41	1
Acaronia nassa	YES	55	56	52	41	1
Roeboides descalvadensis	YES	55	56	52	41	1
Gymnotus pantanal	YES	55	56	52	41	1
Apteronotus leptorhynchus	YES	55	56	52	41	1
Trachelyopterus striatulus	YES	55	56	52	41	1
Sorubimichthys planiceps	YES	55	56	52	41	1
Anodus elongatus	YES	56	56	52	41	1
Corydoras aeneus	YES	56	56	52	41	1
Pimelodella laticeps	YES	56	56	52	41	1
Pachypops fourcroi	YES	57	56	52	41	1
Pellona flavipinnis	YES	57	56	52	41	1
Acestrorhynchus lacustris	YES	57	56	52	41	1
Nannostomus eques	YES	57	56	52	41	1
Pyrrhulina australis	YES	57	56	52	41	1
Apteronotus albifrons	YES	57	56	52	41	1
Brachyhypopomus brevirostris	YES	57	56	52	41	1
Corydoras panda	YES	57	56	52	41	1
Luciopimelodus pati	YES	57	56	52	41	1
Gymnogeophagus balzanii	YES	58	56	52	41	1
Metynnis hypsauchen	YES	58	56	52	41	1
Gymnotus jonasi	YES	58	56	52	41	1
Adontosternarchus sachsi	YES	58	56	52	41	1
Distocyclus conirostris	YES	58	56	52	41	1
Colomesus asellus	YES	59	56	52	41	1
Apistogrammoides pucallpaensis	YES	59	56	52	41	1
Chalceus macrolepidotus	YES	59	56	52	41	1
Charax tectifer	YES	59	56	52	41	1
Hemigrammus marginatus	YES	59	56	52	41	1
Rhaphiodon vulpinus	YES	59	56	52	41	1
Gymnocorymbus ternetzi	YES	59	56	52	41	1
Gymnotus coropinae	YES	59	56	52	41	1
Synbranchus marmoratus	YES	60	56	52	41	1
Chaetobranchus flavescens	YES	60	56	52	41	1
Apistogramma cacatuoides	YES	60	56	52	41	1
Hyphessobrycon herbertaxelrodi	YES	60	56	52	41	1
Moenkhausia intermedia	YES	60	56	52	41	1
Parodon hilarii	YES	60	56	52	41	1
Pachyurus bonariensis	YES	61	56	52	41	1
Laetacara thayeri	YES	61	56	52	41	1
Crenicara punctulatum	YES	61	56	52	41	1
Astyanax guaporensis	YES	61	56	52	41	1
Cynopotamus argenteus	YES	61	56	52	41	1
Hemigrammus pulcher	YES	61	56	52	41	1
Hemigrammus ocellifer	YES	61	56	52	41	1
Hyphessobrycon erythrostigma	YES	61	56	52	41	1
Thayeria boehlkei	YES	61	56	52	41	1
Thoracocharax stellatus	YES	61	56	52	41	1
Bryconops affinis	YES	61	56	52	41	1
Hypopomus artedi	YES	61	56	52	41	1
Megalechis thoracata	YES	61	56	52	41	1
Arapaima gigas	YES	61	56	52	41	1
Hypostomus boulengeri	YES	29	47	48	42	1
Microglanis parahybae	YES	45	50	50	42	1
Triportheus angulatus	YES	34	50	53	42	1
Brachyhypopomus pinnicaudatus	YES	42	55	53	42	1
Ageneiosus inermis	YES	60	57	53	42	1
Achirus achirus	YES	61	57	53	42	1
Rhamphichthys marmoratus	YES	27	42	49	43	1
Mylossoma aureum	YES	52	58	54	43	1
Mylossoma duriventre	YES	54	58	54	43	1
Satanoperca pappaterra	YES	56	58	54	43	1
Parotocinclus spilosoma	YES	56	58	54	43	1
Rhamphichthys lineatus	YES	57	58	54	43	1
Brachyhypopomus bennetti	YES	59	58	54	43	1
Steatogenys duidae	YES	61	58	54	43	1
Steatogenys elegans	YES	61	58	54	43	1
Gymnorhamphichthys hypostomus	YES	62	58	54	43	1
Gymnorhamphichthys rosamariae	YES	62	58	54	43	1
Hypopygus lepturus	YES	62	58	54	43	1
Hypopygus neblinae	YES	62	58	54	43	1
Cynolebias sp. PFA-2013d	YES	63	58	54	43	1
Microsternarchus bilineatus	YES	63	58	54	43	1
Gymnorhamphichthys rondoni	YES	63	58	54	43	1
Zungaro zungaro	YES	12	23	32	44	1
Brachyplatystoma rousseauxii	YES	32	44	44	44	1
Brachyplatystoma filamentosum	YES	37	44	44	44	1
Pseudoplatystoma tigrinum	YES	29	43	50	44	1
Hypostomus cochliodon	YES	30	46	50	44	1
Pimelodus blochii	YES	23	46	52	44	1
Ixinandria steinbachi	YES	42	53	54	44	1
Brachyplatystoma capapretum	YES	39	54	54	44	1
Hypoptopoma gulare	YES	38	55	55	44	1
Trachelyopterus galeatus	YES	42	55	55	44	1
Brachyplatystoma platynemum	YES	45	55	55	44	1
Brachyplatystoma juruense	YES	47	55	55	44	1
Basilichthys semotilus	YES	48	56	55	44	1
Panaque sp. L204	YES	44	57	55	44	1
Knodus breviceps	YES	47	58	55	44	1
Corydoras rabauti	YES	54	59	55	44	1
Brachyplatystoma vaillantii	YES	54	59	55	44	1
Pimelodina flavipinnis	YES	54	59	55	44	1
Sorubim lima	YES	55	59	55	44	1
Brachyplatystoma tigrinum	YES	56	59	55	44	1
Sorubim elongatus	YES	56	59	55	44	1
Lamontichthys filamentosus	YES	58	59	55	44	1
Loricariichthys maculatus	YES	58	59	55	44	1
Planiloricaria cryptodon	YES	58	59	55	44	1
Aguarunichthys torosus	YES	58	59	55	44	1
Calophysus macropterus	YES	58	59	55	44	1
Bryconamericus diaphanus	YES	59	59	55	44	1
Batrochoglanis raninus	YES	59	59	55	44	1
Sturisoma nigrirostrum	YES	60	59	55	44	1
Hemisorubim platyrhynchos	YES	60	59	55	44	1
Phractocephalus hemioliopterus	YES	60	59	55	44	1
Nannoptopoma spectabile	YES	61	59	55	44	1
Platysilurus mucosus	YES	61	59	55	44	1
Leiarius marmoratus	YES	62	59	55	44	1
Pimelodus ornatus	YES	62	59	55	44	1
Platystomatichthys sturio	YES	62	59	55	44	1
Pseudorinelepis genibarbis	YES	63	59	55	44	1
Goeldiella eques	YES	63	59	55	44	1
Platynematichthys notatus	YES	63	59	55	44	1
Otocinclus vittatus	YES	30	44	48	45	1
Psellogrammus kennedyi	YES	31	46	50	45	1
Hypoptopoma steindachneri	YES	39	50	51	45	1
Otocinclus cocama	YES	50	60	56	45	1
Curimatopsis macrolepis	YES	64	60	56	45	1
Callichthys callichthys	YES	64	60	56	45	1
Apistoloricaria ommation	YES	64	60	56	45	1
Colossoma macropomum	YES	63	61	57	46	1
Astyanax anterior	YES	52	59	58	47	1
Peckoltia vittata	YES	51	62	58	47	1
Pseudopimelodus bufonius	YES	35	48	50	50	1
Pseudopimelodus mangurus	YES	17	38	42	53	1
Tetragonopterus argenteus	YES	61	68	64	53	1
Tetragonopterus chalceus	YES	68	68	64	53	1
Zungaro jahu	YES	46	62	66	60	1
Pseudopimelodus pulcher	YES	57	74	71	60	1
Henonemus punctatus	YES	80	75	71	60	1
Serrapinnus notomelas	YES	46	78	79	68	1
Pseudoplatystoma punctifer	YES	0	0	0	4	2
Pinirampus pirinampu	YES	36	52	60	76	2
Oxydoras niger	YES	94	114	110	88	2
